# Supplementary material for: Optogenetic actuator – ERK biosensor circuits identify MAPK network nodes that shape ERK dynamics
Source: Mol Syst Biol. 2022 Jun 13;18(6):e10670. doi: 10.15252/msb.202110670 (PMC9189677; doi:10.15252/msb.202110670)
Supplement: Supplementary file 5 — Movie EV3 [file MSB-18-e10670-s001.zip]

Archive with 6 entries (5 files):
- Movie_EV3/
- __MACOSX/._Movie_EV3
- Movie_EV3/Movie_EV3.avi
- __MACOSX/Movie_EV3/._Movie_EV3.avi
- Movie_EV3/README.rtf
- __MACOSX/Movie_EV3/._README.rtf
